# Supplementary material for: A combinatorial approach for achieving CNS-selective RNAi
Source: Nucleic Acids Res. 2024 Feb 13;52(9):5273–84. doi: 10.1093/nar/gkae100 (PMC11109952; doi:10.1093/nar/gkae100)
Supplement: gkae100_Supplemental_Files [file gkae100_supplemental_files.zip]

Archive with 5 entries (5 files):
- Supplementary Figures.pdf
- Table S1_sequences.docx
- Table S2_Oligo charac.docx
- Table S3_WT chem.docx
- Table S4_AntiApoE Liver markers.docx
